# Supplementary material for: Unveiling the social and environmental benefits of digital transformation in corporations
Source: PLoS One. 2025 Mar 14;20(3):e0320064. doi: 10.1371/journal.pone.0320064 (PMC11908705; doi:10.1371/journal.pone.0320064)
Supplement: S1 Data — (XLS) [file pone.0320064.s001.zip]

Archive with 4 entries (2 files):
- data/
- data/data/
- data/data/code.do
- data/data/DATA.dta
