# Supplementary material for: Unveiling the social and environmental benefits of digital transformation in corporations
Source: PLoS One. 2025 Mar 14;20(3):e0320064. doi: 10.1371/journal.pone.0320064 (PMC11908705; doi:10.1371/journal.pone.0320064)
Supplement: S1 Data — (XLS) [file pone.0320064.s001.zip › data/data/code.do]

cd"/Users/mac/Desktop/户籍制度、数字经济发展、三次分配和共同富裕/ESG数字经济"
use 01041756.dta,clear
ren 市净率PB PB
ren 第一大股东持股比率 largest_shareholder_ratio
ren 资产负债率 debt_to_asset

 gen madeind =0
 gen serviceind=0
 replace madeind=1 if 行业大类代码=="C"
 replace serviceind=1 if 行业大类代码=="I"|行业大类代码=="J"|行业大类代码=="L"|行业大类代码=="K"|行业大类代码=="H"|行业大类代码=="F"|行业代码=="G85"|行业代码=="G87"
 su KeyPollMonUnit serviceind

replace d_10=1 if d_14==1
replace d_10=1 if d_13==1
replace d_10=1 if d_12==1
replace d_10=1 if d_11==1
replace d10=1 if d11==1
replace d10=1 if d12==1
replace d10=1 if d13==1
replace d10=1 if d14==1
*drop d_1
replace dif=-9 if dif<-9
replace dif=9 if dif>9


/*所有结果
  eventdd GRI lnasset lnage PB largest_shareholder_ratio debt_to_asset, timevar(dif) method(hdfe, absorb(id year) cluster (id)) graph_op(ytitle("Suicidesper 1m Women") xlabel(-10(5)10))


foreach var1 in GRI ShareholdersProtection CreditorProtection StaffProtection DeliveryProtection CustomerProtection EnvironmentProtection PublicRelations SystemConstruction WorkSafety Deficiency IsMandatoryDisclose WasteGasEmissRed WasteWaterEmissRed SootDustRed SolidWasteDispUtil NoiseLightRadGovern ClearProdImplement /**/ WasteGasEmissRed_d WasteWaterEmissRed_d SootDustRed_d SolidWasteDispUtil_d NoiseLightRadGovern_d ClearProdImplement_d{
 
eststo clear
**#
eventdd `var1' lnasset lnage PB largest_shareholder_ratio debt_to_asset [fweight=_weight], timevar(dif) method(hdfe, absorb(id year) cluster (id)) graph_op(ytitle("`var1'") xlabel(-10(5)10))

*reghdfe `var1' /*d_14 d_13 d_12 d_11*/ d_10 d_9 d_8 d_7 d_6 d_5 d_4 d_3 d_2 d0 d1 d2 d3 d4 d5 d6 d7 d8 d9 d10 /*d11 d12 d13 d14*/ lnasset lnage PB largest_shareholder_ratio debt_to_asset, absorb(id year) vce (cluster id)
/*
coefplot, baselevels ///
         keep(d_* d*)   ///
         order(d_14 d_13 d_12 d_11 d_10 d_9 d_8 d_7 d_6 d_5 d_4 d_3 d_2 d_1 d0 d1 d2 d3 d4 d5 d6 d7 d8 d9 d10 d11 d12 d13 d14) ///
         coeflabels(d_14 = "-14" d_13 = "-13" d_12 = "-12" d_11 = "-11" d_10 = "-10" d_9 = "-9" d_8 = "-8" d_7 = "-7" d_6 = "-6" d_5 = "-5" d_4 = "-4" d_3 = "-3" d_2 = "-2" d_1 = "-1" d0 = "0" d1 = "1" d2 = "2" d3 = "3" d4 = "4" d5 = "5" d6 = "6" d7 = "7" d8 = "8" d9 = "9" d10 = "10" d11 = "11" d12 = "12" d13 = "13" d14 = "14"  ) /// 
         omitted vertical recast(connect) ///
         title("`var1'", color(black) size(medsmall)) ///
         yline(0, lc(gs13)lp(dash)) level(90) xline(10,lp(dash)) ///                                                        
   		 ciopts(recast(rcap)) ///
   		 legend(order(2 "Coef." 1 "90% CI" ) colgap(1)  ///
   		 	rowgap(1) keygap(1) ring(0) col(6) pos(2) size(vsmall) region(margin(medthin) ///
   		 		fcolor(none) )) ///
         graphregion(fcolor(white) lcolor(white) ifcolor(white) ilcolor(white))
*/
qui graph save "`var1'.gph", replace
 }
 */

 
 su lnasset lnage PB largest_shareholder_ratio debt_to_asset
foreach var in SystemConstruction SolidWasteDispUtil_d PublicRelations CustomerProtection ShareholdersProtection StaffProtection SootDustRed_d WasteGasEmissRed_d WasteWaterEmissRed_d lnasset lnage PB largest_shareholder_ratio debt_to_asset{
	
	drop if `var'==.
	
}
**#
gen ownership =0
replace ownership=1 if 所有制=="国企"
ren 是否高技术产业 hightech


su lnasset lnage PB largest_shareholder_ratio debt_to_asset
foreach var in lnasset lnage PB largest_shareholder_ratio debt_to_asset{
	
	drop if `var'==.
	
}

logout, save("description") word replace:tabstat did SystemConstruction SolidWasteDispUtil_d PublicRelations CustomerProtection ShareholdersProtection StaffProtection SootDustRed_d WasteGasEmissRed_d WasteWaterEmissRed_d lnasset lnage PB largest_shareholder_ratio debt_to_asset hightech ownership madeind serviceind KeyPollMonUnit, stat(Count Mean sd) format(%12.4f ) c(s)


**PSM：if dif<0
***PSM结果
set seed 202233
gen ranorder1 = runiform()
sort ranorder1
  probit did lnasset lnage PB largest_shareholder_ratio debt_to_asset i.year 
  est store probit
  predict pscore, p 
  psmatch2 did, pscore(pscore) outcome(did)  common n(1) norepl cal(0.05) 
  pstest lnasset lnage PB largest_shareholder_ratio debt_to_asset, both graph
  graph export "PSM1.png" ,replace
  psgraph
  graph export "PSM2.png" ,replace
  
  
  twoway(kdensity _ps if did == 1,legend(label( 1 "Treat")))(kdensity _ps if did == 0, legend(label( 2 "Control"))),xtitle(Pscore) title( "Before Matching")
  graph export "beforematching.png", replace

 twoway(kdensity _ps if did == 1,legend(label( 1 "Treat")))(kdensity _ps if(did != 1&_weight!=.), legend(label( 2 "Control"))),  xtitle(Pscore) title( "After Matching")
  	   graph export "aftermatching.png", replace

  
**#
*asdoc pstest lnasset lnage PB largest_shareholder_ratio debt_to_asset, both graph

su lnasset lnage PB largest_shareholder_ratio debt_to_asset
foreach var in lnasset lnage PB largest_shareholder_ratio debt_to_asset{
	
	drop if `var'==.
	
}


**描述性统计和相关系数图

logout, save(相关系数) word replace: pwcorr_a lnasset lnage PB largest_shareholder_ratio debt_to_asset, star1(0.01) star5(0.05) star10(0.1)
asdoc corr lnasset lnage PB largest_shareholder_ratio debt_to_asset/*, star(* 0.05) fmt(%4.2f) title("表 2：相关系数矩阵") */
 ***IV: bys 行业代码 year: egen ivlnsum=mean(lnsum)

* oneclick SystemConstruction lnasset lnage PB largest_shareholder_ratio debt_to_asset TobinQ, fix(did) p(0.1) m(reghdfe) o(absorb(id year))

 gen lnsum=ln(sum1+1)
 
 
 
   ****************豪斯曼
 xtreg CustomerProtection lnsum lnasset lnage PB largest_shareholder_ratio debt_to_asset,fe
	estimates store fe
	xtreg CustomerProtection lnsum lnasset lnage PB largest_shareholder_ratio debt_to_asset,re
	estimates store re
	hausman fe re 
*********
 foreach var1 in SystemConstruction PublicRelations ShareholdersProtection StaffProtection SootDustRed_d WasteGasEmissRed_d WasteWaterEmissRed_d SolidWasteDispUtil_d{
 
xtreg `var1' lnsum lnasset lnage PB largest_shareholder_ratio debt_to_asset ,fe
estimates store fe
	xtreg `var1' lnsum lnasset lnage PB largest_shareholder_ratio debt_to_asset,re
estimates store re
	hausman fe re 


 }
 
 
 
 
 
 
 
 

 ***固定效应
reghdfe CustomerProtection lnsum lnasset lnage PB largest_shareholder_ratio debt_to_asset, absorb(id year) 
outreg2 using "固定效应.doc", word r2 dec(3) replace
 foreach var1 in SystemConstruction PublicRelations ShareholdersProtection StaffProtection SootDustRed_d WasteGasEmissRed_d WasteWaterEmissRed_d SolidWasteDispUtil_d{
 
reghdfe `var1' lnsum lnasset lnage PB largest_shareholder_ratio debt_to_asset /*[fweight=_weight]*/, absorb(id year) 
**#
outreg2 using "固定效应.doc", word r2 dec(3) append

 }

 ***IV 固定效应
 
 *****去除该公司；异质性国企
bys year 行业代码 : egen total_lnsum=total(lnsum)
bys year 行业代码 : egen number=count(lnsum)
gen xx=total_lnsum-lnsum
gen ivlnsum=xx/(number-1)


ivreghdfe ivlnsum lnsum lnasset lnage PB largest_shareholder_ratio debt_to_asset , a(id year) 
scalar F_value = e(F) // 提取一阶段F值
outreg2 using "一阶段.doc", word r2 e(F) dec(3) replace
ivreghdfe ivlnsum lnsum lnasset lnage PB largest_shareholder_ratio debt_to_asset[fweight=_weight] , a(id year) 
scalar F_value = e(F) // 提取一阶段F值
outreg2 using "一阶段.doc", word r2 e(F) dec(3) append
ivreghdfe ivlnsum lnsum [fweight=_weight] , a(id year)
scalar F_value = e(F) // 提取一阶段F值
outreg2 using "一阶段.doc", word r2 e(F) dec(3) append
ivreghdfe ivlnsum lnsum lnasset lnage PB largest_shareholder_ratio debt_to_asset[fweight=_weight] , a(id 所属省份  所属城市 year) 
scalar F_value = e(F) // 提取一阶段F值
outreg2 using "一阶段.doc", word r2 e(F) dec(3) append


ivreghdfe CustomerProtection lnasset lnage PB largest_shareholder_ratio debt_to_asset (lnsum=ivlnsum),a(id year)
outreg2 using "IV固定效应.doc", word r2 dec(3) replace
 foreach var1 in SystemConstruction PublicRelations  ShareholdersProtection StaffProtection SootDustRed_d WasteGasEmissRed_d WasteWaterEmissRed_d SolidWasteDispUtil_d{
 
eststo clear
ivreghdfe `var1' lnasset lnage PB largest_shareholder_ratio debt_to_asset /*[fweight=_weight]*/ (lnsum=ivlnsum), absorb(id year) 
**#
outreg2 using "IV固定效应.doc", word r2 dec(3) append

 }
***PSM后：
 ***固定效应
reghdfe CustomerProtection  lnsum lnasset lnage PB largest_shareholder_ratio debt_to_asset [fweight=_weight], absorb(id year) 
outreg2 using "PSM主回归.doc", word r2 dec(3) replace
 foreach var1 in SystemConstruction PublicRelations ShareholdersProtection StaffProtection SootDustRed_d WasteGasEmissRed_d WasteWaterEmissRed_d SolidWasteDispUtil_d{
 
eststo clear
reghdfe `var1' lnsum lnasset lnage PB largest_shareholder_ratio debt_to_asset [fweight=_weight], absorb(id year) 
**#
outreg2 using "PSM主回归.doc", word r2 dec(3) append

 }
 ***IV 固定效应
*bys 行业代码 year: egen ivlnsum=mean(lnsum)


ivreghdfe CustomerProtection lnasset lnage PB largest_shareholder_ratio debt_to_asset (lnsum=ivlnsum)[fweight=_weight],a(id year)
outreg2 using "PSM-IV固定效应.doc", word r2 dec(3) replace
 foreach var1 in SystemConstruction PublicRelations  ShareholdersProtection StaffProtection SootDustRed_d WasteGasEmissRed_d WasteWaterEmissRed_d SolidWasteDispUtil_d{
 
eststo clear
ivreghdfe `var1' lnasset lnage PB largest_shareholder_ratio debt_to_asset /*[fweight=_weight]*/ (lnsum=ivlnsum)[fweight=_weight], absorb(id year) 
**#
outreg2 using "PSM-IV固定效应.doc", word r2 dec(3) append

 }


***显著eventstudy图
 foreach var1 in SystemConstruction PublicRelations CustomerProtection ShareholdersProtection StaffProtection SolidWasteDispUtil_d  SootDustRed_d WasteGasEmissRed_d WasteWaterEmissRed_d{
 
**#
eventdd `var1' lnasset lnage PB largest_shareholder_ratio debt_to_asset [fweight=_weight], timevar(dif) method(hdfe, absorb(id year) cluster (id)) level(90) graph_op(ytitle("`var1'") xlabel(-10(5)10))

*reghdfe `var1' /*d_14 d_13 d_12 d_11*/ d_10 d_9 d_8 d_7 d_6 d_5 d_4 d_3 d_2 d0 d1 d2 d3 d4 d5 d6 d7 d8 d9 d10 /*d11 d12 d13 d14*/ lnasset lnage PB largest_shareholder_ratio debt_to_asset, absorb(id year) vce (cluster id)
/*
coefplot, baselevels ///
         keep(d_* d*)   ///
         order(d_14 d_13 d_12 d_11 d_10 d_9 d_8 d_7 d_6 d_5 d_4 d_3 d_2 d_1 d0 d1 d2 d3 d4 d5 d6 d7 d8 d9 d10 d11 d12 d13 d14) ///
         coeflabels(d_14 = "-14" d_13 = "-13" d_12 = "-12" d_11 = "-11" d_10 = "-10" d_9 = "-9" d_8 = "-8" d_7 = "-7" d_6 = "-6" d_5 = "-5" d_4 = "-4" d_3 = "-3" d_2 = "-2" d_1 = "-1" d0 = "0" d1 = "1" d2 = "2" d3 = "3" d4 = "4" d5 = "5" d6 = "6" d7 = "7" d8 = "8" d9 = "9" d10 = "10" d11 = "11" d12 = "12" d13 = "13" d14 = "14"  ) /// 
         omitted vertical recast(connect) ///
         title("`var1'", color(black) size(medsmall)) ///
         yline(0, lc(gs13)lp(dash)) level(90) xline(10,lp(dash)) ///                                                        
   		 ciopts(recast(rcap)) ///
   		 legend(order(2 "Coef." 1 "90% CI" ) colgap(1)  ///
   		 	rowgap(1) keygap(1) ring(0) col(6) pos(2) size(vsmall) region(margin(medthin) ///
   		 		fcolor(none) )) ///
         graphregion(fcolor(white) lcolor(white) ifcolor(white) ilcolor(white))
*/
graph export "`var1'.png", replace
 }
 
****机制分析和异质性
gen v1=KZ指数*lnsum
gen v2= SA指数*lnsum
gen v3= FC指数 *lnsum
gen v4= WW指数 *lnsum
gen v5=两权分离率 *lnsum
*(只用到了v1)
 ***固定效应


reghdfe CustomerProtection v2 SA指数 lnsum lnasset lnage PB largest_shareholder_ratio debt_to_asset , absorb(id year) 
outreg2 using "机制.doc", word r2 dec(3) replace

 foreach var1 in SystemConstruction PublicRelations ShareholdersProtection StaffProtection SootDustRed_d WasteGasEmissRed_d WasteWaterEmissRed_d SolidWasteDispUtil_d{
 
eststo clear
**#
reghdfe `var1' v2 SA指数 lnsum lnasset lnage PB largest_shareholder_ratio debt_to_asset , absorb(id year) 
**#
outreg2 using "机制.doc", word r2 dec(3) append
 }

 reghdfe CustomerProtection v1 KZ指数 lnsum lnasset lnage PB largest_shareholder_ratio debt_to_asset , absorb(id year) 
outreg2 using "机制.doc", word r2 dec(3) replace

 foreach var1 in SystemConstruction PublicRelations ShareholdersProtection StaffProtection SootDustRed_d WasteGasEmissRed_d WasteWaterEmissRed_d SolidWasteDispUtil_d{
 
eststo clear
**#
reghdfe `var1' v1 KZ指数 lnsum lnasset lnage PB largest_shareholder_ratio debt_to_asset , absorb(id year) 
**#
outreg2 using "机制.doc", word r2 dec(3) append
 }

 
 
 
***稳健性】

**#


ivreghdfe CustomerProtection (lnsum=ivlnsum)[fweight=_weight],a(id year) first r

outreg2 using "PSM-IV固定效应稳健性1.doc", word r2 dec(3) replace
 foreach var1 in SystemConstruction PublicRelations CustomerProtection ShareholdersProtection StaffProtection SootDustRed_d WasteGasEmissRed_d WasteWaterEmissRed_d SolidWasteDispUtil_d{
 
eststo clear
ivreghdfe `var1'  (lnsum=ivlnsum)[fweight=_weight], absorb(id year) 
**#
outreg2 using "PSM-IV固定效应稳健性1.doc", word r2 dec(3) append
 }

 
 ivreghdfe CustomerProtection lnasset lnage PB  largest_shareholder_ratio debt_to_asset (lnsum=ivlnsum)[fweight=_weight],a(id 所属省份  所属城市  year)
outreg2 using "PSM-IV固定效应稳健性2.doc", word r2 dec(3) replace
 foreach var1 in SystemConstruction PublicRelations  ShareholdersProtection StaffProtection SootDustRed_d WasteGasEmissRed_d WasteWaterEmissRed_d SolidWasteDispUtil_d{
 
eststo clear
ivreghdfe `var1' lnasset lnage PB largest_shareholder_ratio debt_to_asset (lnsum=ivlnsum)[fweight=_weight], absorb(id 所属省份 所属城市 year) 
**#
outreg2 using "PSM-IV固定效应稳健性2.doc", word r2 dec(3) append
 }

 
 gen y1=hightech*lnsum
 gen y2=ownership*lnsum
 gen y3=madeind*lnsum
 gen y4=serviceind*lnsum
 gen y5=KeyPollMonUnit*lnsum
 
*异质性
*是否高技术产业 所有制 是否服务业C的都是服务业 是否重污染  KeyPollMonUnit /制造业   +地区固定效应
**高技术
reghdfe CustomerProtection y1 hightech lnsum lnasset lnage PB largest_shareholder_ratio debt_to_asset , absorb(id year) 
outreg2 using "异质性高技术企业.doc", word r2 dec(3) replace

 foreach var1 in SystemConstruction PublicRelations ShareholdersProtection StaffProtection SootDustRed_d WasteGasEmissRed_d WasteWaterEmissRed_d SolidWasteDispUtil_d{
 
eststo clear
reghdfe `var1' y1 hightech lnsum lnasset lnage PB largest_shareholder_ratio debt_to_asset , absorb(id year) 
**#
outreg2 using "异质性高技术企业.doc", word r2 dec(3) append

 }
***国企
reghdfe CustomerProtection y2 ownership lnsum lnasset lnage PB largest_shareholder_ratio debt_to_asset , absorb(id year) 
outreg2 using "异质性国企.doc", word r2 dec(3) replace

 foreach var1 in SystemConstruction PublicRelations  ShareholdersProtection StaffProtection SootDustRed_d WasteGasEmissRed_d WasteWaterEmissRed_d SolidWasteDispUtil_d{
 
eststo clear
reghdfe `var1' y2 ownership lnsum lnasset lnage PB largest_shareholder_ratio debt_to_asset , absorb(id year) 
**#
outreg2 using "异质性国企.doc", word r2 dec(3) append

 }
**制造业
 
 reghdfe CustomerProtection y3 madeind lnsum lnasset lnage PB largest_shareholder_ratio debt_to_asset , absorb(id year) 
outreg2 using "异质性制造业.doc", word r2 dec(3) replace

 foreach var1 in SystemConstruction PublicRelations ShareholdersProtection StaffProtection SootDustRed_d WasteGasEmissRed_d WasteWaterEmissRed_d SolidWasteDispUtil_d{
 
eststo clear
reghdfe `var1' y3 madeind lnsum lnasset lnage PB largest_shareholder_ratio debt_to_asset , absorb(id year) 
**#
outreg2 using "异质性制造业.doc", word r2 dec(3) append

 }
***服务业
 reghdfe CustomerProtection y4 serviceind lnsum lnasset lnage PB largest_shareholder_ratio debt_to_asset , absorb(id year) 
outreg2 using "异质性服务业.doc", word r2 dec(3) replace

 foreach var1 in SystemConstruction PublicRelations  ShareholdersProtection StaffProtection SootDustRed_d WasteGasEmissRed_d WasteWaterEmissRed_d SolidWasteDispUtil_d{
 
eststo clear
reghdfe `var1' y4 serviceind lnsum lnasset lnage PB largest_shareholder_ratio debt_to_asset , absorb(id year) 
**#
outreg2 using "异质性服务业.doc", word r2 dec(3) append

 }
***重污染
 reghdfe CustomerProtection y5 KeyPollMonUnit lnsum lnasset lnage PB largest_shareholder_ratio debt_to_asset , absorb(id year) 
outreg2 using "异质性重污染.doc", word r2 dec(3) replace

 foreach var1 in SystemConstruction PublicRelations ShareholdersProtection StaffProtection SootDustRed_d WasteGasEmissRed_d WasteWaterEmissRed_d SolidWasteDispUtil_d{
 
eststo clear
reghdfe `var1' y5 KeyPollMonUnit lnsum lnasset lnage PB largest_shareholder_ratio debt_to_asset , absorb(id year) 
**#
outreg2 using "异质性重污染.doc", word r2 dec(3) append

 }

 
 
 
 
 
***keyifinal
preserve
eststo clear
foreach var1 in CustomerProtection SystemConstruction PublicRelations ShareholdersProtection StaffProtection SootDustRed_d WasteGasEmissRed_d WasteWaterEmissRed_d SolidWasteDispUtil_d {
    reghdfe `var1' lnsum lnasset lnage PB largest_shareholder_ratio debt_to_asset if hightech==1, absorb(id year)
    eststo `var1'1
    reghdfe `var1' lnsum lnasset lnage PB largest_shareholder_ratio debt_to_asset if hightech==0, absorb(id year)
    eststo `var1'0
}
local varlist "CustomerProtection1 SystemConstruction1 PublicRelations1 ShareholdersProtection1 StaffProtection1 SootDustRed_d1 WasteGasEmissRed_d1 WasteWaterEmissRed_d1 SolidWasteDispUtil_d1 CustomerProtection0  SystemConstruction0 PublicRelations0 ShareholdersProtection0 StaffProtection0 SootDustRed_d0 WasteGasEmissRed_d0 WasteWaterEmissRed_d0 SolidWasteDispUtil_d0"

coefplot `varlist', keep(lnsum) order(CustomerProtection1 SystemConstruction1 PublicRelations1 ShareholdersProtection1 StaffProtection1 SootDustRed_d1 WasteGasEmissRed_d1 WasteWaterEmissRed_d1 SolidWasteDispUtil_d1 CustomerProtection0  SystemConstruction0 PublicRelations0 ShareholdersProtection0 StaffProtection0 SootDustRed_d0 WasteGasEmissRed_d0 WasteWaterEmissRed_d0 SolidWasteDispUtil_d0)  level(90) yline(0) vertical scheme(s1color) ///
msymbol(o o o o o o o o x x x x x x x x) ///
xscale(range(0.5 1.5)) xtitle(HighTech) ///
xline(1, lcolor(black) lpattern(dash)) ///
text(0 0 "HighTech", color(black)) ///
text(1.2 0.03 "LowTech", color(black))

graph export "coefplot1.png", replace
restore


***keyifinal
preserve
eststo clear
foreach var1 in CustomerProtection SystemConstruction PublicRelations ShareholdersProtection StaffProtection SootDustRed_d WasteGasEmissRed_d WasteWaterEmissRed_d SolidWasteDispUtil_d {
    reghdfe `var1' lnsum lnasset lnage PB largest_shareholder_ratio debt_to_asset if ownership==1, absorb(id year)
    eststo `var1'1
    reghdfe `var1' lnsum lnasset lnage PB largest_shareholder_ratio debt_to_asset if ownership==0, absorb(id year)
    eststo `var1'0
}
local varlist "CustomerProtection1 SystemConstruction1 PublicRelations1 ShareholdersProtection1 StaffProtection1 SootDustRed_d1 WasteGasEmissRed_d1 WasteWaterEmissRed_d1 SolidWasteDispUtil_d1 CustomerProtection0  SystemConstruction0 PublicRelations0 ShareholdersProtection0 StaffProtection0 SootDustRed_d0 WasteGasEmissRed_d0 WasteWaterEmissRed_d0 SolidWasteDispUtil_d0"

coefplot `varlist', keep(lnsum) order(CustomerProtection1 SystemConstruction1 PublicRelations1 ShareholdersProtection1 StaffProtection1 SootDustRed_d1 WasteGasEmissRed_d1 WasteWaterEmissRed_d1 SolidWasteDispUtil_d1 CustomerProtection0  SystemConstruction0 PublicRelations0 ShareholdersProtection0 StaffProtection0 SootDustRed_d0 WasteGasEmissRed_d0 WasteWaterEmissRed_d0 SolidWasteDispUtil_d0)  level(90) yline(0) vertical scheme(s1color) ///
msymbol(o o o o o o o o x x x x x x x x) ///
xscale(range(0.5 1.5)) xtitle(Ownership) ///
xline(1, lcolor(black) lpattern(dash)) ///
text(0 0 "HighTech", color(black)) ///
text(1.2 0.03 "LowTech", color(black))

graph export "coefplot2.png", replace
restore


***keyifinal
preserve
eststo clear
foreach var1 in CustomerProtection SystemConstruction PublicRelations ShareholdersProtection StaffProtection SootDustRed_d WasteGasEmissRed_d WasteWaterEmissRed_d SolidWasteDispUtil_d {
    reghdfe `var1' lnsum lnasset lnage PB largest_shareholder_ratio debt_to_asset if madeind==1, absorb(id year)
    eststo `var1'1
    reghdfe `var1' lnsum lnasset lnage PB largest_shareholder_ratio debt_to_asset if madeind==0, absorb(id year)
    eststo `var1'0
}
local varlist "CustomerProtection1 SystemConstruction1 PublicRelations1 ShareholdersProtection1 StaffProtection1 SootDustRed_d1 WasteGasEmissRed_d1 WasteWaterEmissRed_d1 SolidWasteDispUtil_d1 CustomerProtection0  SystemConstruction0 PublicRelations0 ShareholdersProtection0 StaffProtection0 SootDustRed_d0 WasteGasEmissRed_d0 WasteWaterEmissRed_d0 SolidWasteDispUtil_d0"

coefplot `varlist', keep(lnsum) order(CustomerProtection1 SystemConstruction1 PublicRelations1 ShareholdersProtection1 StaffProtection1 SootDustRed_d1 WasteGasEmissRed_d1 WasteWaterEmissRed_d1 SolidWasteDispUtil_d1 CustomerProtection0  SystemConstruction0 PublicRelations0 ShareholdersProtection0 StaffProtection0 SootDustRed_d0 WasteGasEmissRed_d0 WasteWaterEmissRed_d0 SolidWasteDispUtil_d0)  level(90) yline(0) vertical scheme(s1color) ///
msymbol(o o o o o o o o x x x x x x x x) ///
xscale(range(0.5 1.5)) xtitle(Madeind) ///
xline(1, lcolor(black) lpattern(dash)) ///
text(0 0 "HighTech", color(black)) ///
text(1.2 0.03 "LowTech", color(black))

graph export "coefplot3.png", replace
restore

***keyifinal
preserve
eststo clear
foreach var1 in CustomerProtection SystemConstruction PublicRelations ShareholdersProtection StaffProtection SootDustRed_d WasteGasEmissRed_d WasteWaterEmissRed_d SolidWasteDispUtil_d {
    reghdfe `var1' lnsum lnasset lnage PB largest_shareholder_ratio debt_to_asset if serviceind==1, absorb(id year)
    eststo `var1'1
    reghdfe `var1' lnsum lnasset lnage PB largest_shareholder_ratio debt_to_asset if serviceind==0, absorb(id year)
    eststo `var1'0
}
local varlist "CustomerProtection1 SystemConstruction1 PublicRelations1 ShareholdersProtection1 StaffProtection1 SootDustRed_d1 WasteGasEmissRed_d1 WasteWaterEmissRed_d1 SolidWasteDispUtil_d1 CustomerProtection0  SystemConstruction0 PublicRelations0 ShareholdersProtection0 StaffProtection0 SootDustRed_d0 WasteGasEmissRed_d0 WasteWaterEmissRed_d0 SolidWasteDispUtil_d0"

coefplot `varlist', keep(lnsum) order(CustomerProtection1 SystemConstruction1 PublicRelations1 ShareholdersProtection1 StaffProtection1 SootDustRed_d1 WasteGasEmissRed_d1 WasteWaterEmissRed_d1 SolidWasteDispUtil_d1 CustomerProtection0  SystemConstruction0 PublicRelations0 ShareholdersProtection0 StaffProtection0 SootDustRed_d0 WasteGasEmissRed_d0 WasteWaterEmissRed_d0 SolidWasteDispUtil_d0)  level(90) yline(0) vertical scheme(s1color) ///
msymbol(o o o o o o o o x x x x x x x x) ///
xscale(range(0.5 1.5)) xtitle(Serviceind) ///
xline(1, lcolor(black) lpattern(dash)) ///
text(0 0 "HighTech", color(black)) ///
text(1.2 0.03 "LowTech", color(black))

graph export "coefplot4.png", replace
restore

***keyifinal
preserve
eststo clear
foreach var1 in CustomerProtection SystemConstruction PublicRelations ShareholdersProtection StaffProtection SootDustRed_d WasteGasEmissRed_d WasteWaterEmissRed_d SolidWasteDispUtil_d {
    reghdfe `var1' lnsum lnasset lnage PB largest_shareholder_ratio debt_to_asset if KeyPollMonUnit==1, absorb(id year)
    eststo `var1'1
    reghdfe `var1' lnsum lnasset lnage PB largest_shareholder_ratio debt_to_asset if KeyPollMonUnit==0, absorb(id year)
    eststo `var1'0
}
local varlist "CustomerProtection1 SystemConstruction1 PublicRelations1 ShareholdersProtection1 StaffProtection1 SootDustRed_d1 WasteGasEmissRed_d1 WasteWaterEmissRed_d1 SolidWasteDispUtil_d1 CustomerProtection0  SystemConstruction0 PublicRelations0 ShareholdersProtection0 StaffProtection0 SootDustRed_d0 WasteGasEmissRed_d0 WasteWaterEmissRed_d0 SolidWasteDispUtil_d0"

coefplot `varlist', keep(lnsum) order(CustomerProtection1 SystemConstruction1 PublicRelations1 ShareholdersProtection1 StaffProtection1 SootDustRed_d1 WasteGasEmissRed_d1 WasteWaterEmissRed_d1 SolidWasteDispUtil_d1 CustomerProtection0  SystemConstruction0 PublicRelations0 ShareholdersProtection0 StaffProtection0 SootDustRed_d0 WasteGasEmissRed_d0 WasteWaterEmissRed_d0 SolidWasteDispUtil_d0)  level(90) yline(0) vertical scheme(s1color) ///
msymbol(o o o o o o o o x x x x x x x x) ///
xscale(range(0.5 1.5)) xtitle(KeyPollMonUnit) ///
xline(1, lcolor(black) lpattern(dash)) ///
text(0 0 "HighTech", color(black)) ///
text(1.2 0.03 "LowTech", color(black))

graph export "coefplot5.png", replace
restore


 
 
 
 *ADF检验 费雪式检验
xtunitroot fisher CustomerProtection, trend dfuller demean lags(1)

xtunitroot fisher lnsum, trend dfuller demean lags(1)

xtunitroot fisher SystemConstruction, trend dfuller demean lags(1)

xtunitroot fisher SolidWasteDispUtil_d , trend dfuller demean lags(1)

xtunitroot fisher  PublicRelations , trend dfuller demean lags(1)

xtunitroot fisher  ShareholdersProtection , trend dfuller demean lags(1)

xtunitroot fisher StaffProtection , trend dfuller demean lags(1)

xtunitroot fisher  SootDustRed_d , trend dfuller demean lags(1)

xtunitroot fisher  WasteGasEmissRed_d, trend dfuller demean lags(1)

xtunitroot fisher  WasteWaterEmissRed_d , trend dfuller demean lags(1)

xtunitroot fisher  did, trend dfuller demean lags(1)

xtunitroot fisher  lnasset, trend dfuller demean lags(1)

xtunitroot fisher  lnage, trend dfuller demean lags(1)

xtunitroot fisher  PB, trend dfuller demean lags(1)

xtunitroot fisher  largest_shareholder_ratio, trend dfuller demean lags(1)

xtunitroot fisher  debt_to_asset, trend dfuller demean lags(1)
 
 
 
 
 
